# Supplementary material for: Microwave-Enhanced Catalytic Performance of Benzene Oxidation on MOF-Derived Mn/Ce-Co Oxides
Source: Molecules. 2025 Aug 15;30(16):3388. doi: 10.3390/molecules30163388 (PMC12388452; doi:10.3390/molecules30163388)
Supplement: Supplementary file 1 [file molecules-30-03388-s001.zip]

Archive with 1 entries (1 files):
- molecules-3796821-supplementary.pdf
